# Supplementary material for: CEMIG: prediction of the cis-regulatory motif using the de Bruijn graph from ATAC-seq
Source: Brief Bioinform. 2024 Jan 6;25(1):bbad505. doi: 10.1093/bib/bbad505 (PMC10772951; doi:10.1093/bib/bbad505)
Supplement: Supp-data-S2-Functional-genomics-analyses_bbad505 [file supp-data-s2-functional-genomics-analyses_bbad505.xlsx]

## Sheet: Sheet2
Supplementary Data S2. Functional genomics analysis of co-regulated genes near cell-type-specific and shared motifs in GM12878 and K562
GO terms/KEGG pathways	Overlap	P.value	Adjusted.P.value	Odds.Ratio	Combined.Score	Genes	Category	TF	Cell type
alpha-N-acetylneuraminate alpha-2,8-sialyltransferase activity (GO:0003828)	2023-01-06	0.00239786	0.0158498	571.057	3445.29	ST8SIA4	GO_Molecular_Function_2018	STAT2	GM12878
fatty acid transporter activity (GO:0015245)	2023-01-07	0.00279702	0.0158498	475.857	2797.66	ABCD2	GO_Molecular_Function_2018	STAT2	GM12878
phosphatidylinositol 3-kinase regulatory subunit binding (GO:0036312)	2023-01-07	0.00279702	0.0158498	475.857	2797.66	PIK3AP1	GO_Molecular_Function_2018	STAT2	GM12878
SUMO binding (GO:0032183)	2023-01-12	0.0047907	0.0203605	259.494	1385.98	RNF111	GO_Molecular_Function_2018	STAT2	GM12878
sialyltransferase activity (GO:0008373)	2023-01-21	0.00837056	0.0284599	142.657	682.334	ST8SIA4	GO_Molecular_Function_2018	STAT2	GM12878
phosphatidic acid transporter activity (GO:1990050)	2023-01-06	0.00329583	0.0394317	399.68	2284.21	PRELID1	GO_Molecular_Function_2018	ZN528	GM12878
AT DNA binding (GO:0003680)	2023-01-07	0.00384417	0.0394317	333.05	1852.16	KMT2A	GO_Molecular_Function_2018	ZN528	GM12878
regulatory region DNA binding (GO:0000975)	2/224	0.00642602	0.0394317	19.7868	99.8718	KMT2A;HIVEP2	GO_Molecular_Function_2018	ZN528	GM12878
CARD domain binding (GO:0050700)	2023-01-14	0.00767493	0.0394317	153.662	748.3	CARD19	GO_Molecular_Function_2018	ZN528	GM12878
histone methyltransferase activity (H3-K4 specific) (GO:0042800)	2023-01-16	0.00876697	0.0394317	133.16	630.747	KMT2A	GO_Molecular_Function_2018	ZN528	GM12878
lysine-acetylated histone binding (GO:0070577)	2023-01-18	0.00985792	0.0394317	117.482	542.707	KMT2A	GO_Molecular_Function_2018	ZN528	GM12878
acetylation-dependent protein binding (GO:0140033)	2023-01-18	0.00985792	0.0394317	117.482	542.707	KMT2A	GO_Molecular_Function_2018	ZN528	GM12878
Rac guanyl-nucleotide exchange factor activity (GO:0030676)	2023-01-14	0.00489039	0.0293423	256.154	1362.86	PREX1	GO_Molecular_Function_2018	NKX61	GM12878
SUMO binding (GO:0032183)	2023-01-12	0.00179898	0.0179898	908.455	5741.92	RNF111	GO_Molecular_Function_2018	BATF3	GM12878
actin filament binding (GO:0051015)	2/127	0.00139879	0.0373498	45.408	298.428	FMNL1;WIPF1	GO_Molecular_Function_2018	ZNF41	GM12878
high voltage-gated calcium channel activity (GO:0008331)	2023-01-12	0.00538806	0.0373498	227.045	1185.99	CACNA1E	GO_Molecular_Function_2018	ZNF41	GM12878
actin binding (GO:0003779)	2/254	0.00545312	0.0373498	22.3798	116.634	FMNL1;WIPF1	GO_Molecular_Function_2018	ZNF41	GM12878
ubiquitin protein ligase activity involved in ERAD pathway (GO:1904264)	2023-01-13	0.0058359	0.0373498	208.115	1070.48	AMFR	GO_Molecular_Function_2018	ZNF41	GM12878
ubiquitin-ubiquitin ligase activity (GO:0034450)	2023-01-13	0.0058359	0.0373498	208.115	1070.48	AMFR	GO_Molecular_Function_2018	ZNF41	GM12878
ubiquitin-specific protease binding (GO:1990381)	2023-01-16	0.00717835	0.0382845	166.467	821.794	AMFR	GO_Molecular_Function_2018	ZNF41	GM12878
proteasome binding (GO:0070628)	2023-01-20	0.00896577	0.0409864	131.395	619.44	UBL4A	GO_Molecular_Function_2018	ZNF41	GM12878
AT DNA binding (GO:0003680)	2023-01-07	0.00174892	0.0246978	832.875	5287.72	KMT2A	GO_Molecular_Function_2018	ZN418	GM12878
mitogen-activated protein kinase kinase kinase binding (GO:0031435)	2023-01-10	0.00249771	0.0246978	555.167	3326.77	TCF3	GO_Molecular_Function_2018	ZN418	GM12878
transcription regulatory region DNA binding (GO:0044212)	2/374	0.00335971	0.0246978	35.1667	200.306	KMT2A;TCF3	GO_Molecular_Function_2018	ZN418	GM12878
histone methyltransferase activity (H3-K4 specific) (GO:0042800)	2023-01-16	0.00399395	0.0246978	333	1839.15	KMT2A	GO_Molecular_Function_2018	ZN418	GM12878
lysine-acetylated histone binding (GO:0070577)	2023-01-18	0.00449229	0.0246978	293.794	1588.07	KMT2A	GO_Molecular_Function_2018	ZN418	GM12878
acetylation-dependent protein binding (GO:0140033)	2023-01-18	0.00449229	0.0246978	293.794	1588.07	KMT2A	GO_Molecular_Function_2018	ZN418	GM12878
K63-linked polyubiquitin modification-dependent protein binding (GO:0070530)	2023-01-20	0.00499044	0.0246978	262.842	1393.12	TAB2	GO_Molecular_Function_2018	ZN418	GM12878
bHLH transcription factor binding (GO:0043425)	2023-01-22	0.00548839	0.0246978	237.786	1237.7	TCF3	GO_Molecular_Function_2018	ZN418	GM12878
enhancer binding (GO:0035326)	2023-01-26	0.00648369	0.0259348	199.7	1006.18	TCF3	GO_Molecular_Function_2018	ZN418	GM12878
protein tyrosine/serine/threonine phosphatase activity (GO:0008138)	1/34	0.0084719	0.0268731	151.227	721.505	DUSP22	GO_Molecular_Function_2018	ZN418	GM12878
E-box binding (GO:0070888)	1/34	0.0084719	0.0268731	151.227	721.505	TCF3	GO_Molecular_Function_2018	ZN418	GM12878
histone-lysine N-methyltransferase activity (GO:0018024)	1/41	0.010209	0.0268731	124.719	571.772	KMT2A	GO_Molecular_Function_2018	ZN418	GM12878
protein homodimerization activity (GO:0042803)	2/664	0.0102955	0.0268731	19.4693	89.0925	KMT2A;TCF3	GO_Molecular_Function_2018	ZN418	GM12878
polyubiquitin modification-dependent protein binding (GO:0031593)	1/43	0.0107048	0.0268731	118.768	538.857	TAB2	GO_Molecular_Function_2018	ZN418	GM12878
protein-lysine N-methyltransferase activity (GO:0016279)	1/47	0.011696	0.0268731	108.418	482.301	KMT2A	GO_Molecular_Function_2018	ZN418	GM12878
histone methyltransferase activity (GO:0042054)	1/48	0.0119436	0.0268731	106.106	469.792	KMT2A	GO_Molecular_Function_2018	ZN418	GM12878
repressing transcription factor binding (GO:0070491)	1/53	0.0131812	0.027913	95.8798	415.061	TCF3	GO_Molecular_Function_2018	ZN418	GM12878
core promoter sequence-specific DNA binding (GO:0001046)	1/73	0.0181189	0.0362378	69.1771	277.455	KMT2A	GO_Molecular_Function_2018	ZN418	GM12878
transcriptional repressor activity, RNA polymerase II core promoter proximal region sequence-specific binding (GO:0001078)	1/97	0.0240181	0.0432326	51.8203	193.235	TCF3	GO_Molecular_Function_2018	ZN418	GM12878
core promoter binding (GO:0001047)	1/97	0.0240181	0.0432326	51.8203	193.235	KMT2A	GO_Molecular_Function_2018	ZN418	GM12878
sequence-specific double-stranded DNA binding (GO:1990837)	1/112	0.0276907	0.0474698	44.7838	160.624	KMT2A	GO_Molecular_Function_2018	ZN418	GM12878
alpha-N-acetylneuraminate alpha-2,8-sialyltransferase activity (GO:0003828)	2023-01-06	0.00149922	0.0104945	999.5	6499.56	ST8SIA4	GO_Molecular_Function_2018	RUNX1	GM12878
sialyltransferase activity (GO:0008373)	2023-01-21	0.00523944	0.018338	249.688	1311.24	ST8SIA4	GO_Molecular_Function_2018	RUNX1	GM12878
SH3 domain binding (GO:0017124)	1/55	0.0136758	0.0319102	92.3194	396.247	WASF2	GO_Molecular_Function_2018	RUNX1	GM12878
endocytic patch (GO:0061645)	2023-01-07	0.00314617	0.0235963	416.354	2398.85	WIPF1	GO_Cellular_Component_2018	ZNF41	GM12878
actin cortical patch (GO:0030479)	2023-01-07	0.00314617	0.0235963	416.354	2398.85	WIPF1	GO_Cellular_Component_2018	ZNF41	GM12878
nuclear heterochromatin (GO:0005720)	2023-01-20	0.00896577	0.0448289	131.395	619.44	BEND3	GO_Cellular_Component_2018	ZNF41	GM12878
MLL1 complex (GO:0071339)	2023-01-27	0.00673239	0.0403943	192.01	960.207	KMT2A	GO_Cellular_Component_2018	ZN418	GM12878
MLL1/2 complex (GO:0044665)	2023-01-27	0.00673239	0.0403943	192.01	960.207	KMT2A	GO_Cellular_Component_2018	ZN418	GM12878
histone methyltransferase complex (GO:0035097)	1/49	0.0121912	0.0487649	103.891	457.85	KMT2A	GO_Cellular_Component_2018	ZN418	GM12878
positive regulation of autophagosome maturation (GO:1901098)	2023-01-06	0.00239786	0.0369292	571.057	3445.29	UVRAG	GO_Biological_Process_2018	STAT2	GM12878
positive regulation of fatty acid beta-oxidation (GO:0032000)	2023-01-07	0.00279702	0.0369292	475.857	2797.66	ABCD2	GO_Biological_Process_2018	STAT2	GM12878
regulation of fatty acid beta-oxidation (GO:0031998)	2023-01-10	0.00399365	0.0369292	317.19	1751.86	ABCD2	GO_Biological_Process_2018	STAT2	GM12878
ganglioside biosynthetic process (GO:0001574)	2023-01-10	0.00399365	0.0369292	317.19	1751.86	ST8SIA4	GO_Biological_Process_2018	STAT2	GM12878
regulation of autophagosome maturation (GO:1901096)	2023-01-11	0.00439224	0.0369292	285.457	1549.44	UVRAG	GO_Biological_Process_2018	STAT2	GM12878
positive regulation of fatty acid oxidation (GO:0046321)	2023-01-11	0.00439224	0.0369292	285.457	1549.44	ABCD2	GO_Biological_Process_2018	STAT2	GM12878
Golgi localization (GO:0051645)	2023-01-12	0.0047907	0.0369292	259.494	1385.98	UVRAG	GO_Biological_Process_2018	STAT2	GM12878
positive regulation of protein complex disassembly (GO:0043243)	2023-01-13	0.00518902	0.0369292	237.857	1251.42	UVRAG	GO_Biological_Process_2018	STAT2	GM12878
multivesicular body sorting pathway (GO:0071985)	2023-01-13	0.00518902	0.0369292	237.857	1251.42	UVRAG	GO_Biological_Process_2018	STAT2	GM12878
toll-like receptor 9 signaling pathway (GO:0034162)	2023-01-13	0.00518902	0.0369292	237.857	1251.42	PIK3AP1	GO_Biological_Process_2018	STAT2	GM12878
ganglioside metabolic process (GO:0001573)	2023-01-15	0.00598524	0.0369292	203.857	1043.43	ST8SIA4	GO_Biological_Process_2018	STAT2	GM12878
toll-like receptor 4 signaling pathway (GO:0034142)	2023-01-15	0.00598524	0.0369292	203.857	1043.43	PIK3AP1	GO_Biological_Process_2018	STAT2	GM12878
viral entry into host cell (GO:0046718)	2023-01-17	0.00678091	0.0369292	178.357	890.652	GPR15	GO_Biological_Process_2018	STAT2	GM12878
N-glycan processing (GO:0006491)	2023-01-17	0.00678091	0.0369292	178.357	890.652	ST8SIA4	GO_Biological_Process_2018	STAT2	GM12878
glycosphingolipid biosynthetic process (GO:0006688)	2023-01-17	0.00678091	0.0369292	178.357	890.652	ST8SIA4	GO_Biological_Process_2018	STAT2	GM12878
positive regulation of lipid catabolic process (GO:0050996)	2023-01-18	0.00717853	0.0369292	167.857	828.654	ABCD2	GO_Biological_Process_2018	STAT2	GM12878
positive regulation of transforming growth factor beta receptor signaling pathway (GO:0030511)	2023-01-19	0.00757601	0.0369292	158.524	774.035	RNF111	GO_Biological_Process_2018	STAT2	GM12878
positive regulation of cellular response to transforming growth factor beta stimulus (GO:1903846)	2023-01-19	0.00757601	0.0369292	158.524	774.035	RNF111	GO_Biological_Process_2018	STAT2	GM12878
regulation of transport (GO:0051049)	2023-01-20	0.00797336	0.0369292	150.173	725.583	UVRAG	GO_Biological_Process_2018	STAT2	GM12878
receptor catabolic process (GO:0032801)	2023-01-24	0.00956134	0.0420699	124.031	576.748	UVRAG	GO_Biological_Process_2018	STAT2	GM12878
very long-chain fatty acid metabolic process (GO:0000038)	2023-01-29	0.0115432	0.0457654	101.857	454.452	ABCD2	GO_Biological_Process_2018	STAT2	GM12878
ceramide biosynthetic process (GO:0046513)	1/32	0.0127306	0.0457654	91.9862	401.404	ST8SIA4	GO_Biological_Process_2018	STAT2	GM12878
global genome nucleotide-excision repair (GO:0070911)	1/32	0.0127306	0.0457654	91.9862	401.404	RNF111	GO_Biological_Process_2018	STAT2	GM12878
entry into host cell (GO:0030260)	1/33	0.0131262	0.0457654	89.1071	386.114	GPR15	GO_Biological_Process_2018	STAT2	GM12878
positive regulation of organelle organization (GO:0010638)	1/33	0.0131262	0.0457654	89.1071	386.114	UVRAG	GO_Biological_Process_2018	STAT2	GM12878
macromolecule catabolic process (GO:0009057)	1/34	0.0135216	0.0457654	86.4026	371.831	UVRAG	GO_Biological_Process_2018	STAT2	GM12878
negative regulation of membrane potential (GO:0045837)	2023-01-06	0.00329583	0.0284001	399.68	2284.21	PRELID1	GO_Biological_Process_2018	ZN528	GM12878
positive regulation of cholesterol storage (GO:0010886)	2023-01-06	0.00329583	0.0284001	399.68	2284.21	EHD1	GO_Biological_Process_2018	ZN528	GM12878
positive regulation of phospholipid transport (GO:2001140)	2023-01-06	0.00329583	0.0284001	399.68	2284.21	PRELID1	GO_Biological_Process_2018	ZN528	GM12878
positive regulation of autophagosome maturation (GO:1901098)	2023-01-06	0.00329583	0.0284001	399.68	2284.21	CALCOCO2	GO_Biological_Process_2018	ZN528	GM12878
positive regulation of lymphocyte apoptotic process (GO:0070230)	2023-01-07	0.00384417	0.0284001	333.05	1852.16	PRELID1	GO_Biological_Process_2018	ZN528	GM12878
regulation of endocytic recycling (GO:2001135)	2023-01-07	0.00384417	0.0284001	333.05	1852.16	EHD1	GO_Biological_Process_2018	ZN528	GM12878
regulation of histone H3-K9 acetylation (GO:2000615)	2023-01-07	0.00384417	0.0284001	333.05	1852.16	KMT2A	GO_Biological_Process_2018	ZN528	GM12878
positive regulation of lipid transport (GO:0032370)	2023-01-07	0.00384417	0.0284001	333.05	1852.16	PRELID1	GO_Biological_Process_2018	ZN528	GM12878
regulation of DNA methylation (GO:0044030)	2023-01-08	0.00439224	0.0284001	285.457	1549.44	KMT2A	GO_Biological_Process_2018	ZN528	GM12878
cilium organization (GO:0044782)	2/192	0.00476313	0.0284001	23.1567	123.816	EHD1;CDC14A	GO_Biological_Process_2018	ZN528	GM12878
histone H3-K4 trimethylation (GO:0080182)	2023-01-09	0.00494004	0.0284001	249.762	1326.33	KMT2A	GO_Biological_Process_2018	ZN528	GM12878
regulation of cellular respiration (GO:0043457)	2023-01-10	0.00548757	0.0284001	222	1155.57	PRELID1	GO_Biological_Process_2018	ZN528	GM12878
mitotic spindle midzone assembly (GO:0051256)	2023-01-10	0.00548757	0.0284001	222	1155.57	CDC14A	GO_Biological_Process_2018	ZN528	GM12878
regulation of T cell apoptotic process (GO:0070232)	2023-01-10	0.00548757	0.0284001	222	1155.57	PRELID1	GO_Biological_Process_2018	ZN528	GM12878
positive regulation of T cell apoptotic process (GO:0070234)	2023-01-10	0.00548757	0.0284001	222	1155.57	PRELID1	GO_Biological_Process_2018	ZN528	GM12878
regulation of autophagosome maturation (GO:1901096)	2023-01-11	0.00603482	0.0284001	199.79	1020.97	CALCOCO2	GO_Biological_Process_2018	ZN528	GM12878
embryonic hemopoiesis (GO:0035162)	2023-01-11	0.00603482	0.0284001	199.79	1020.97	KMT2A	GO_Biological_Process_2018	ZN528	GM12878
positive regulation of myoblast fusion (GO:1901741)	2023-01-11	0.00603482	0.0284001	199.79	1020.97	EHD1	GO_Biological_Process_2018	ZN528	GM12878
mitotic spindle elongation (GO:0000022)	2023-01-11	0.00603482	0.0284001	199.79	1020.97	CDC14A	GO_Biological_Process_2018	ZN528	GM12878
regulation of myoblast fusion (GO:1901739)	2023-01-12	0.0065818	0.0284001	181.618	912.349	EHD1	GO_Biological_Process_2018	ZN528	GM12878
regulation of cholesterol storage (GO:0010885)	2023-01-12	0.0065818	0.0284001	181.618	912.349	EHD1	GO_Biological_Process_2018	ZN528	GM12878
positive regulation of peptidase activity (GO:0010952)	2023-01-12	0.0065818	0.0284001	181.618	912.349	PRELID1	GO_Biological_Process_2018	ZN528	GM12878
positive regulation of protein complex disassembly (GO:0043243)	2023-01-13	0.0071285	0.0284001	166.475	822.995	CALCOCO2	GO_Biological_Process_2018	ZN528	GM12878
positive regulation of histone H3-K4 methylation (GO:0051571)	2023-01-13	0.0071285	0.0284001	166.475	822.995	KMT2A	GO_Biological_Process_2018	ZN528	GM12878
plasma membrane bounded cell projection assembly (GO:0120031)	2/241	0.00740291	0.0284001	18.3636	90.0894	EHD1;CDC14A	GO_Biological_Process_2018	ZN528	GM12878
regulation of lymphocyte differentiation (GO:0045619)	2023-01-14	0.00767493	0.0284001	153.662	748.3	PRELID1	GO_Biological_Process_2018	ZN528	GM12878
mitotic cell cycle arrest (GO:0071850)	2023-01-14	0.00767493	0.0284001	153.662	748.3	CDC14A	GO_Biological_Process_2018	ZN528	GM12878
histone H4-K16 acetylation (GO:0043984)	2023-01-14	0.00767493	0.0284001	153.662	748.3	KMT2A	GO_Biological_Process_2018	ZN528	GM12878
positive regulation of transporter activity (GO:0032411)	2023-01-14	0.00767493	0.0284001	153.662	748.3	KMT2A	GO_Biological_Process_2018	ZN528	GM12878
positive regulation of syncytium formation by plasma membrane fusion (GO:0060143)	2023-01-15	0.00822109	0.0284001	142.679	685.007	EHD1	GO_Biological_Process_2018	ZN528	GM12878
negative regulation of release of cytochrome c from mitochondria (GO:0090201)	2023-01-15	0.00822109	0.0284001	142.679	685.007	PRELID1	GO_Biological_Process_2018	ZN528	GM12878
selective autophagy (GO:0061912)	2023-01-15	0.00822109	0.0284001	142.679	685.007	CALCOCO2	GO_Biological_Process_2018	ZN528	GM12878
regulation of exit from mitosis (GO:0007096)	2023-01-15	0.00822109	0.0284001	142.679	685.007	CDC14A	GO_Biological_Process_2018	ZN528	GM12878
regulation of histone H3-K4 methylation (GO:0051569)	2023-01-16	0.00876697	0.0285553	133.16	630.747	KMT2A	GO_Biological_Process_2018	ZN528	GM12878
positive regulation of myotube differentiation (GO:0010831)	2023-01-16	0.00876697	0.0285553	133.16	630.747	EHD1	GO_Biological_Process_2018	ZN528	GM12878
peptidyl-lysine trimethylation (GO:0018023)	2023-01-17	0.00931258	0.0294898	124.831	583.759	KMT2A	GO_Biological_Process_2018	ZN528	GM12878
positive regulation of lipid storage (GO:0010884)	2023-01-19	0.010403	0.031293	110.95	506.56	EHD1	GO_Biological_Process_2018	ZN528	GM12878
cilium assembly (GO:0060271)	2/288	0.010431	0.031293	15.3092	69.8557	EHD1;CDC14A	GO_Biological_Process_2018	ZN528	GM12878
protein localization to cilium (GO:0061512)	2023-01-22	0.0120365	0.0334675	95.0857	420.261	EHD1	GO_Biological_Process_2018	ZN528	GM12878
histone lysine methylation (GO:0034968)	2023-01-22	0.0120365	0.0334675	95.0857	420.261	KMT2A	GO_Biological_Process_2018	ZN528	GM12878
cellular response to nerve growth factor stimulus (GO:1990090)	2023-01-22	0.0120365	0.0334675	95.0857	420.261	EHD1	GO_Biological_Process_2018	ZN528	GM12878
histone H3-K4 methylation (GO:0051568)	2023-01-23	0.0125805	0.0340037	90.7591	397.126	KMT2A	GO_Biological_Process_2018	ZN528	GM12878
positive regulation of endopeptidase activity (GO:0010950)	2023-01-24	0.0131242	0.0340037	86.8087	376.168	PRELID1	GO_Biological_Process_2018	ZN528	GM12878
positive regulation of histone methylation (GO:0031062)	2023-01-24	0.0131242	0.0340037	86.8087	376.168	KMT2A	GO_Biological_Process_2018	ZN528	GM12878
organophosphate ester transport (GO:0015748)	2023-01-25	0.0136677	0.0346247	83.1875	357.101	PRELID1	GO_Biological_Process_2018	ZN528	GM12878
regulation of histone acetylation (GO:0035065)	2023-01-26	0.0142108	0.0352181	79.856	339.688	KMT2A	GO_Biological_Process_2018	ZN528	GM12878
endocytic recycling (GO:0032456)	2023-01-27	0.0147537	0.0357856	76.7808	323.728	EHD1	GO_Biological_Process_2018	ZN528	GM12878
transcription, DNA-templated (GO:0006351)	2/356	0.0156268	0.0371137	12.3258	51.2601	KMT2A;HIVEP2	GO_Biological_Process_2018	ZN528	GM12878
organelle assembly (GO:0070925)	2/376	0.0173303	0.0394732	11.6548	47.2636	EHD1;CDC14A	GO_Biological_Process_2018	ZN528	GM12878
regulation of T cell differentiation (GO:0045580)	1/33	0.0180053	0.0394732	62.3656	250.528	PRELID1	GO_Biological_Process_2018	ZN528	GM12878
positive regulation of organelle organization (GO:0010638)	1/33	0.0180053	0.0394732	62.3656	250.528	CALCOCO2	GO_Biological_Process_2018	ZN528	GM12878
negative regulation of mitochondrion organization (GO:0010823)	1/33	0.0180053	0.0394732	62.3656	250.528	PRELID1	GO_Biological_Process_2018	ZN528	GM12878
regulation of mitochondrial membrane potential (GO:0051881)	1/35	0.019087	0.0410551	58.6912	232.343	PRELID1	GO_Biological_Process_2018	ZN528	GM12878
regulation of release of cytochrome c from mitochondria (GO:0090199)	1/40	0.0217865	0.0459938	51.1538	195.738	PRELID1	GO_Biological_Process_2018	ZN528	GM12878
negative regulation of DNA metabolic process (GO:0051053)	1/43	0.023403	0.0462595	47.4929	178.33	KMT2A	GO_Biological_Process_2018	ZN528	GM12878
regulation of T cell activation (GO:0050863)	1/44	0.0239413	0.0462595	46.386	173.12	PRELID1	GO_Biological_Process_2018	ZN528	GM12878
positive regulation of intracellular transport (GO:0032388)	1/44	0.0239413	0.0462595	46.386	173.12	EHD1	GO_Biological_Process_2018	ZN528	GM12878
positive regulation of transport (GO:0051050)	1/44	0.0239413	0.0462595	46.386	173.12	KMT2A	GO_Biological_Process_2018	ZN528	GM12878
positive regulation of macroautophagy (GO:0016239)	1/44	0.0239413	0.0462595	46.386	173.12	CALCOCO2	GO_Biological_Process_2018	ZN528	GM12878
mitotic spindle assembly (GO:0090307)	1/46	0.0250171	0.0469874	44.32	163.461	CDC14A	GO_Biological_Process_2018	ZN528	GM12878
histone H4 acetylation (GO:0043967)	1/47	0.0255545	0.0469874	43.3543	158.978	KMT2A	GO_Biological_Process_2018	ZN528	GM12878
negative regulation of I-kappaB kinase/NF-kappaB signaling (GO:0043124)	1/47	0.0255545	0.0469874	43.3543	158.978	CARD19	GO_Biological_Process_2018	ZN528	GM12878
negative regulation of mitotic cell cycle (GO:0045930)	1/48	0.0260917	0.0472136	42.4298	154.705	CDC14A	GO_Biological_Process_2018	ZN528	GM12878
regulation of megakaryocyte differentiation (GO:0045652)	1/49	0.0266287	0.0474323	41.5438	150.628	KMT2A	GO_Biological_Process_2018	ZN528	GM12878
transcription from RNA polymerase II promoter (GO:0006366)	2/485	0.0279241	0.0489745	8.97447	32.113	KMT2A;HIVEP2	GO_Biological_Process_2018	ZN528	GM12878
embryonic organ development (GO:0048568)	1/53	0.0287737	0.0497001	38.3404	136.043	KMT2A	GO_Biological_Process_2018	ZN528	GM12878
granulocyte activation (GO:0036230)	2023-01-09	0.00314617	0.0441286	416.354	2398.85	PREX1	GO_Biological_Process_2018	NKX61	GM12878
protein deneddylation (GO:0000338)	2023-01-10	0.00349522	0.0441286	370.074	2093.27	COPS7B	GO_Biological_Process_2018	NKX61	GM12878
neutrophil activation (GO:0042119)	2023-01-14	0.00489039	0.0441286	256.154	1362.86	PREX1	GO_Biological_Process_2018	NKX61	GM12878
actin filament polymerization (GO:0030041)	2023-01-18	0.00628388	0.0441286	195.843	992.879	PREX1	GO_Biological_Process_2018	NKX61	GM12878
NAD metabolic process (GO:0019674)	2023-01-23	0.00802339	0.0441286	151.295	730.06	NMRK1	GO_Biological_Process_2018	NKX61	GM12878
nucleotide-excision repair, DNA damage recognition (GO:0000715)	2023-01-23	0.00802339	0.0441286	151.295	730.06	COPS7B	GO_Biological_Process_2018	NKX61	GM12878
superoxide metabolic process (GO:0006801)	2023-01-29	0.0101074	0.0457379	118.839	546.006	PREX1	GO_Biological_Process_2018	NKX61	GM12878
actin polymerization or depolymerization (GO:0008154)	1/36	0.0125339	0.0457379	95.0381	416.202	PREX1	GO_Biological_Process_2018	NKX61	GM12878
negative regulation of TOR signaling (GO:0032007)	1/40	0.0139182	0.0457379	85.2735	364.506	PREX1	GO_Biological_Process_2018	NKX61	GM12878
protein polymerization (GO:0051258)	1/45	0.0156463	0.0457379	75.5644	314.161	PREX1	GO_Biological_Process_2018	NKX61	GM12878
nicotinamide nucleotide metabolic process (GO:0046496)	1/45	0.0156463	0.0457379	75.5644	314.161	NMRK1	GO_Biological_Process_2018	NKX61	GM12878
chromosome organization (GO:0051276)	1/56	0.0194389	0.0457379	60.4182	238.077	COPS7B	GO_Biological_Process_2018	NKX61	GM12878
COPII vesicle coating (GO:0048208)	1/63	0.0218458	0.0457379	53.578	204.869	ANKRD28	GO_Biological_Process_2018	NKX61	GM12878
vesicle targeting, rough ER to cis-Golgi (GO:0048207)	1/63	0.0218458	0.0457379	53.578	204.869	ANKRD28	GO_Biological_Process_2018	NKX61	GM12878
vesicle coating (GO:0006901)	1/63	0.0218458	0.0457379	53.578	204.869	ANKRD28	GO_Biological_Process_2018	NKX61	GM12878
regulation of TOR signaling (GO:0032006)	1/67	0.0232189	0.0457379	50.3207	189.346	PREX1	GO_Biological_Process_2018	NKX61	GM12878
COPII-coated vesicle budding (GO:0090114)	1/68	0.0235619	0.0457379	49.5672	185.784	ANKRD28	GO_Biological_Process_2018	NKX61	GM12878
transcription-coupled nucleotide-excision repair (GO:0006283)	1/73	0.0252755	0.0463384	46.1134	169.601	COPS7B	GO_Biological_Process_2018	NKX61	GM12878
peripheral nervous system neuron development (GO:0048935)	2023-01-06	0.000899754	0.0321782	1999.2	14021.2	RUNX3	GO_Biological_Process_2018	BATF3	GM12878
positive regulation of nucleic acid-templated transcription (GO:1903508)	2/502	0.00185488	0.0321782	77.988	490.539	RUNX3;RNF111	GO_Biological_Process_2018	BATF3	GM12878
positive regulation of cellular response to transforming growth factor beta stimulus (GO:1903846)	2023-01-19	0.00284739	0.0321782	554.972	3252.89	RNF111	GO_Biological_Process_2018	BATF3	GM12878
positive regulation of transforming growth factor beta receptor signaling pathway (GO:0030511)	2023-01-19	0.00284739	0.0321782	554.972	3252.89	RNF111	GO_Biological_Process_2018	BATF3	GM12878
chondrocyte differentiation (GO:0002062)	2023-01-28	0.00419427	0.0321782	369.815	2024.38	RUNX3	GO_Biological_Process_2018	BATF3	GM12878
positive regulation of gene expression (GO:0010628)	2/771	0.00433853	0.0321782	50.0078	272.053	RUNX3;RNF111	GO_Biological_Process_2018	BATF3	GM12878
global genome nucleotide-excision repair (GO:0070911)	1/32	0.0047925	0.0321782	322.032	1719.88	RNF111	GO_Biological_Process_2018	BATF3	GM12878
cartilage development (GO:0051216)	1/46	0.0068844	0.0359848	221.689	1103.68	RUNX3	GO_Biological_Process_2018	BATF3	GM12878
positive regulation of transcription, DNA-templated (GO:0045893)	2/1120	0.00904962	0.0359848	33.7728	158.902	RUNX3;RNF111	GO_Biological_Process_2018	BATF3	GM12878
negative regulation of epithelial cell proliferation (GO:0050680)	1/66	0.00986776	0.0359848	153.323	708.12	RUNX3	GO_Biological_Process_2018	BATF3	GM12878
negative regulation of cell cycle (GO:0045786)	1/72	0.0107616	0.0359848	140.324	635.916	RUNX3	GO_Biological_Process_2018	BATF3	GM12878
regulation of epithelial cell proliferation (GO:0050678)	1/72	0.0107616	0.0359848	140.324	635.916	RUNX3	GO_Biological_Process_2018	BATF3	GM12878
hemopoiesis (GO:0030097)	1/76	0.0113572	0.0359848	132.813	594.725	RUNX3	GO_Biological_Process_2018	BATF3	GM12878
response to ionizing radiation (GO:0010212)	1/77	0.0115061	0.0359848	131.059	585.164	INIP	GO_Biological_Process_2018	BATF3	GM12878
regulation of transforming growth factor beta receptor signaling pathway (GO:0017015)	1/79	0.0118037	0.0359848	127.686	566.841	RNF111	GO_Biological_Process_2018	BATF3	GM12878
positive regulation of transmembrane receptor protein serine/threonine kinase signaling pathway (GO:0090100)	1/82	0.0122501	0.0359848	122.938	541.201	RNF111	GO_Biological_Process_2018	BATF3	GM12878
regulation of transcription from RNA polymerase II promoter (GO:0006357)	2/1478	0.0155676	0.041998	25.0962	104.465	RUNX3;RNF111	GO_Biological_Process_2018	BATF3	GM12878
nucleotide-excision repair (GO:0006289)	1/108	0.0161133	0.041998	92.9439	383.683	RNF111	GO_Biological_Process_2018	BATF3	GM12878
regulation of cell differentiation (GO:0045595)	1/121	0.0180412	0.041998	82.8208	332.534	RUNX3	GO_Biological_Process_2018	BATF3	GM12878
regulation of transcription, DNA-templated (GO:0006355)	2/1598	0.0181224	0.041998	23.0589	92.4801	RUNX3;RNF111	GO_Biological_Process_2018	BATF3	GM12878
generation of neurons (GO:0048699)	1/130	0.0193743	0.041998	77.0078	303.704	RUNX3	GO_Biological_Process_2018	BATF3	GM12878
neuron differentiation (GO:0030182)	1/139	0.0207063	0.041998	71.9529	278.984	RUNX3	GO_Biological_Process_2018	BATF3	GM12878
transmembrane receptor protein serine/threonine kinase signaling pathway (GO:0007178)	1/144	0.0214458	0.041998	69.4196	266.726	RNF111	GO_Biological_Process_2018	BATF3	GM12878
neuron development (GO:0048666)	1/144	0.0214458	0.041998	69.4196	266.726	RUNX3	GO_Biological_Process_2018	BATF3	GM12878
cortical actin cytoskeleton organization (GO:0030866)	2023-02-21	3.76328e-05	0.00338695	300.331	3059.66	FMNL1;WIPF1	GO_Biological_Process_2018	ZNF41	GM12878
regulation of hematopoietic stem cell differentiation (GO:1902036)	2/76	0.00014145	0.0064519	179.468	1590.73	KMT2A;TCF3	GO_Biological_Process_2018	ZN418	GM12878
regulation of hematopoietic progenitor cell differentiation (GO:1901532)	2/77	0.000145207	0.0064519	177.067	1564.8	KMT2A;TCF3	GO_Biological_Process_2018	ZN418	GM12878
regulation of stem cell differentiation (GO:2000736)	2/88	0.000189762	0.0064519	154.333	1322.6	KMT2A;TCF3	GO_Biological_Process_2018	ZN418	GM12878
positive regulation of sequence-specific DNA binding transcription factor activity (GO:0051091)	2/215	0.00112597	0.0261968	61.9155	420.351	TAB2;TCF3	GO_Biological_Process_2018	ZN418	GM12878
V(D)J recombination (GO:0033151)	2023-01-07	0.00174892	0.0261968	832.875	5287.72	TCF3	GO_Biological_Process_2018	ZN418	GM12878
regulation of histone H3-K9 acetylation (GO:2000615)	2023-01-07	0.00174892	0.0261968	832.875	5287.72	KMT2A	GO_Biological_Process_2018	ZN418	GM12878
regulation of DNA methylation (GO:0044030)	2023-01-08	0.00199856	0.0261968	713.857	4436.86	KMT2A	GO_Biological_Process_2018	ZN418	GM12878
histone H3-K4 trimethylation (GO:0080182)	2023-01-09	0.00224816	0.0261968	624.594	3808.55	KMT2A	GO_Biological_Process_2018	ZN418	GM12878
embryonic hemopoiesis (GO:0035162)	2023-01-11	0.00274721	0.0261968	499.625	2946.37	KMT2A	GO_Biological_Process_2018	ZN418	GM12878
transcription DNA-templated (GO:0006351)	2/356	0.00304922	0.0261968	36.9887	214.271	KMT2A;TCF3	GO_Biological_Process_2018	ZN418	GM12878
positive regulation of histone H3-K4 methylation (GO:0051571)	2023-01-13	0.00324605	0.0261968	416.312	2385.6	KMT2A	GO_Biological_Process_2018	ZN418	GM12878
histone H4-K16 acetylation (GO:0043984)	2023-01-14	0.0034954	0.0261968	384.269	2173.55	KMT2A	GO_Biological_Process_2018	ZN418	GM12878
positive regulation of transporter activity (GO:0032411)	2023-01-14	0.0034954	0.0261968	384.269	2173.55	KMT2A	GO_Biological_Process_2018	ZN418	GM12878
regulation of transcription from RNA polymerase II promoter (GO:0006357)	3/1478	0.00359564	0.0261968	18.8339	105.998	DUSP22;KMT2A;TCF3	GO_Biological_Process_2018	ZN418	GM12878
regulation of histone H3-K4 methylation (GO:0051569)	2023-01-16	0.00399395	0.02705	333	1839.15	KMT2A	GO_Biological_Process_2018	ZN418	GM12878
peptidyl-lysine trimethylation (GO:0018023)	2023-01-17	0.00424314	0.02705	312.172	1705.22	KMT2A	GO_Biological_Process_2018	ZN418	GM12878
inactivation of MAPK activity (GO:0000188)	2023-01-20	0.00499044	0.0275557	262.842	1393.12	DUSP22	GO_Biological_Process_2018	ZN418	GM12878
histone lysine methylation (GO:0034968)	2023-01-22	0.00548839	0.0275557	237.786	1237.7	KMT2A	GO_Biological_Process_2018	ZN418	GM12878
histone H3-K4 methylation (GO:0051568)	2023-01-23	0.00573729	0.0275557	226.966	1171.32	KMT2A	GO_Biological_Process_2018	ZN418	GM12878
positive regulation of nucleic acid-templated transcription (GO:1903508)	2/502	0.00597921	0.0275557	25.9933	133.072	KMT2A;TCF3	GO_Biological_Process_2018	ZN418	GM12878
positive regulation of histone methylation (GO:0031062)	2023-01-24	0.00598614	0.0275557	217.087	1111.12	KMT2A	GO_Biological_Process_2018	ZN418	GM12878
cytoplasmic pattern recognition receptor signaling pathway (GO:0002753)	2023-01-24	0.00598614	0.0275557	217.087	1111.12	TAB2	GO_Biological_Process_2018	ZN418	GM12878
nucleotide-binding domain leucine rich repeat containing receptor signaling pathway (GO:0035872)	2023-01-25	0.00623494	0.0275557	208.031	1056.3	TAB2	GO_Biological_Process_2018	ZN418	GM12878
regulation of histone acetylation (GO:0035065)	2023-01-26	0.00648369	0.0275557	199.7	1006.18	KMT2A	GO_Biological_Process_2018	ZN418	GM12878
nucleotide-binding oligomerization domain containing signaling pathway (GO:0070423)	2023-01-28	0.00698104	0.0283624	184.889	917.891	TAB2	GO_Biological_Process_2018	ZN418	GM12878
MyD88-dependent toll-like receptor signaling pathway (GO:0002755)	2023-01-29	0.00722964	0.0283624	178.277	878.827	TAB2	GO_Biological_Process_2018	ZN418	GM12878
negative regulation of transcription from RNA polymerase II promoter (GO:0000122)	2/565	0.00752761	0.0284376	23.0101	112.5	DUSP22;TCF3	GO_Biological_Process_2018	ZN418	GM12878
positive regulation of muscle cell differentiation (GO:0051149)	1/34	0.0084719	0.0308619	151.227	721.505	TCF3	GO_Biological_Process_2018	ZN418	GM12878
regulation of muscle cell differentiation (GO:0051147)	1/36	0.00896846	0.0315442	142.571	672.088	TCF3	GO_Biological_Process_2018	ZN418	GM12878
negative regulation of DNA metabolic process (GO:0051053)	1/43	0.0107048	0.0360379	118.768	538.857	KMT2A	GO_Biological_Process_2018	ZN418	GM12878
positive regulation of transport (GO:0051050)	1/44	0.0109527	0.0360379	116	523.644	KMT2A	GO_Biological_Process_2018	ZN418	GM12878
negative regulation of autophagy (GO:0010507)	1/46	0.0114482	0.0361511	110.833	495.416	TAB2	GO_Biological_Process_2018	ZN418	GM12878
histone H4 acetylation (GO:0043967)	1/47	0.011696	0.0361511	108.418	482.301	KMT2A	GO_Biological_Process_2018	ZN418	GM12878
regulation of megakaryocyte differentiation (GO:0045652)	1/49	0.0121912	0.0365737	103.891	457.85	KMT2A	GO_Biological_Process_2018	ZN418	GM12878
B cell differentiation (GO:0030183)	1/52	0.0129337	0.0369904	97.7647	425.073	TCF3	GO_Biological_Process_2018	ZN418	GM12878
embryonic organ development (GO:0048568)	1/53	0.0131812	0.0369904	95.8798	415.061	KMT2A	GO_Biological_Process_2018	ZN418	GM12878
positive regulation of gene expression (GO:0010628)	2/771	0.0137334	0.0369904	16.6675	71.4691	KMT2A;TCF3	GO_Biological_Process_2018	ZN418	GM12878
negative regulation of cellular catabolic process (GO:0031330)	1/56	0.0139231	0.0369904	90.6364	387.399	TAB2	GO_Biological_Process_2018	ZN418	GM12878
I-kappaB kinase/NF-kappaB signaling (GO:0007249)	1/57	0.0141703	0.0369904	89.0134	378.895	TAB2	GO_Biological_Process_2018	ZN418	GM12878
negative regulation of MAP kinase activity (GO:0043407)	1/61	0.0151586	0.0369904	83.0625	347.964	DUSP22	GO_Biological_Process_2018	ZN418	GM12878
negative regulation of transcription DNA-templated (GO:0045892)	2/813	0.0152061	0.0369904	15.7698	66.0134	DUSP22;TCF3	GO_Biological_Process_2018	ZN418	GM12878
stress-activated MAPK cascade (GO:0051403)	1/62	0.0154056	0.0369904	81.6967	340.922	TAB2	GO_Biological_Process_2018	ZN418	GM12878
regulation of myeloid cell differentiation (GO:0045637)	1/65	0.0161462	0.0369904	77.8555	321.237	KMT2A	GO_Biological_Process_2018	ZN418	GM12878
JNK cascade (GO:0007254)	1/66	0.016393	0.0369904	76.6538	315.117	TAB2	GO_Biological_Process_2018	ZN418	GM12878
positive regulation of transcription from RNA polymerase II promoter (GO:0045944)	2/848	0.0164854	0.0369904	15.0898	61.948	KMT2A;TCF3	GO_Biological_Process_2018	ZN418	GM12878
positive regulation of neurogenesis (GO:0050769)	1/69	0.0171329	0.0369904	73.261	297.934	TCF3	GO_Biological_Process_2018	ZN418	GM12878
lymphocyte differentiation (GO:0030098)	1/73	0.0181189	0.0369904	69.1771	277.455	TCF3	GO_Biological_Process_2018	ZN418	GM12878
B cell activation (GO:0042113)	1/73	0.0181189	0.0369904	69.1771	277.455	TCF3	GO_Biological_Process_2018	ZN418	GM12878
nucleic acid-templated transcription (GO:0097659)	1/76	0.0188579	0.0369904	66.4	263.663	TCF3	GO_Biological_Process_2018	ZN418	GM12878
positive regulation of JNK cascade (GO:0046330)	1/76	0.0188579	0.0369904	66.4	263.663	DUSP22	GO_Biological_Process_2018	ZN418	GM12878
transforming growth factor beta receptor signaling pathway (GO:0007179)	1/76	0.0188579	0.0369904	66.4	263.663	DUSP22	GO_Biological_Process_2018	ZN418	GM12878
hemopoiesis (GO:0030097)	1/76	0.0188579	0.0369904	66.4	263.663	KMT2A	GO_Biological_Process_2018	ZN418	GM12878
positive regulation of stress-activated MAPK cascade (GO:0032874)	1/80	0.0198425	0.0381874	63.0253	247.055	DUSP22	GO_Biological_Process_2018	ZN418	GM12878
regulation of neuron differentiation (GO:0045664)	1/84	0.0208263	0.0393385	59.9759	232.199	TCF3	GO_Biological_Process_2018	ZN418	GM12878
toll-like receptor signaling pathway (GO:0002224)	1/86	0.0213179	0.0395349	58.5588	225.347	TAB2	GO_Biological_Process_2018	ZN418	GM12878
regulation of JNK cascade (GO:0046328)	1/90	0.0223005	0.0406187	55.9157	212.656	DUSP22	GO_Biological_Process_2018	ZN418	GM12878
interleukin-1-mediated signaling pathway (GO:0070498)	1/95	0.0235276	0.042102	52.9282	198.459	TAB2	GO_Biological_Process_2018	ZN418	GM12878
positive regulation of neuron differentiation (GO:0045666)	1/98	0.0242633	0.04267	51.2835	190.713	TCF3	GO_Biological_Process_2018	ZN418	GM12878
cellular response to transforming growth factor beta stimulus (GO:0071560)	1/100	0.0247535	0.0427942	50.2424	185.836	DUSP22	GO_Biological_Process_2018	ZN418	GM12878
circulatory system development (GO:0072359)	1/109	0.0269571	0.045626	46.0347	166.347	TAB2	GO_Biological_Process_2018	ZN418	GM12878
positive regulation of kinase activity (GO:0033674)	1/113	0.0279352	0.045626	44.3817	158.792	TAB2	GO_Biological_Process_2018	ZN418	GM12878
positive regulation of transcription DNA-templated (GO:0045893)	2/1120	0.0279745	0.045626	11.2564	40.2581	KMT2A;TCF3	GO_Biological_Process_2018	ZN418	GM12878
activation of MAPK activity (GO:0000187)	1/117	0.0289124	0.045626	42.8427	151.812	TAB2	GO_Biological_Process_2018	ZN418	GM12878
macromolecular complex assembly (GO:0065003)	1/120	0.0296449	0.045626	41.7563	146.918	KMT2A	GO_Biological_Process_2018	ZN418	GM12878
stimulatory C-type lectin receptor signaling pathway (GO:0002223)	1/121	0.029889	0.045626	41.4062	145.347	TAB2	GO_Biological_Process_2018	ZN418	GM12878
innate immune response activating cell surface receptor signaling pathway (GO:0002220)	1/124	0.0306208	0.045626	40.3902	140.803	TAB2	GO_Biological_Process_2018	ZN418	GM12878
dephosphorylation (GO:0016311)	1/124	0.0306208	0.045626	40.3902	140.803	DUSP22	GO_Biological_Process_2018	ZN418	GM12878
G-protein coupled receptor signaling pathway coupled to cyclic nucleotide second messenger (GO:0007187)	1/125	0.0308647	0.045626	40.0625	139.343	XCR1	GO_Biological_Process_2018	ZN418	GM12878
protein dephosphorylation (GO:0006470)	1/125	0.0308647	0.045626	40.0625	139.343	DUSP22	GO_Biological_Process_2018	ZN418	GM12878
positive regulation of NF-kappaB transcription factor activity (GO:0051092)	1/128	0.0315959	0.0460398	39.1102	135.115	TAB2	GO_Biological_Process_2018	ZN418	GM12878
positive regulation of cytosolic calcium ion concentration (GO:0007204)	1/133	0.0328137	0.0471409	37.6193	128.542	XCR1	GO_Biological_Process_2018	ZN418	GM12878
regulation of cytosolic calcium ion concentration (GO:0051480)	1/137	0.0337871	0.0478651	36.5055	123.669	XCR1	GO_Biological_Process_2018	ZN418	GM12878
transmembrane receptor protein serine/threonine kinase signaling pathway (GO:0007178)	1/144	0.0354886	0.0495843	34.7063	115.868	DUSP22	GO_Biological_Process_2018	ZN418	GM12878
regulation of protein kinase activity (GO:0045859)	1/147	0.0362171	0.0495843	33.988	112.78	TAB2	GO_Biological_Process_2018	ZN418	GM12878
heart development (GO:0007507)	1/149	0.0367025	0.0495843	33.5253	110.798	TAB2	GO_Biological_Process_2018	ZN418	GM12878
cellular response to interleukin-1 (GO:0071347)	1/150	0.0369451	0.0495843	33.2987	109.83	TAB2	GO_Biological_Process_2018	ZN418	GM12878
ganglioside biosynthetic process (GO:0001574)	2023-01-10	0.00249771	0.0209578	555.167	3326.77	ST8SIA4	GO_Biological_Process_2018	RUNX1	GM12878
positive regulation of lamellipodium assembly (GO:0010592)	2023-01-13	0.00324605	0.0209578	416.312	2385.6	WASF2	GO_Biological_Process_2018	RUNX1	GM12878
ganglioside metabolic process (GO:0001573)	2023-01-15	0.0037447	0.0209578	356.804	1993.61	ST8SIA4	GO_Biological_Process_2018	RUNX1	GM12878
N-glycan processing (GO:0006491)	2023-01-17	0.00424314	0.0209578	312.172	1705.22	ST8SIA4	GO_Biological_Process_2018	RUNX1	GM12878
glycosphingolipid biosynthetic process (GO:0006688)	2023-01-17	0.00424314	0.0209578	312.172	1705.22	ST8SIA4	GO_Biological_Process_2018	RUNX1	GM12878
negative regulation of stress fiber assembly (GO:0051497)	2023-01-17	0.00424314	0.0209578	312.172	1705.22	WASF2	GO_Biological_Process_2018	RUNX1	GM12878
negative regulation of actin filament bundle assembly (GO:0032232)	2023-01-20	0.00499044	0.0209578	262.842	1393.12	WASF2	GO_Biological_Process_2018	RUNX1	GM12878
positive regulation of lamellipodium organization (GO:1902745)	2023-01-21	0.00523944	0.0209578	249.688	1311.24	WASF2	GO_Biological_Process_2018	RUNX1	GM12878
regulation of lamellipodium assembly (GO:0010591)	2023-01-25	0.00623494	0.0221687	208.031	1056.3	WASF2	GO_Biological_Process_2018	RUNX1	GM12878
ceramide biosynthetic process (GO:0046513)	1/32	0.00797515	0.0255205	161	777.859	ST8SIA4	GO_Biological_Process_2018	RUNX1	GM12878
glycoprotein metabolic process (GO:0009100)	1/48	0.0119436	0.0347451	106.106	469.792	ST8SIA4	GO_Biological_Process_2018	RUNX1	GM12878
regulation of stress fiber assembly (GO:0051492)	1/60	0.0149116	0.035745	84.4746	355.267	WASF2	GO_Biological_Process_2018	RUNX1	GM12878
oligosaccharide metabolic process (GO:0009311)	1/63	0.0156525	0.035745	80.375	334.129	ST8SIA4	GO_Biological_Process_2018	RUNX1	GM12878
positive regulation of plasma membrane bounded cell projection assembly (GO:0120034)	1/69	0.0171329	0.035745	73.261	297.934	WASF2	GO_Biological_Process_2018	RUNX1	GM12878
vascular endothelial growth factor receptor signaling pathway (GO:0048010)	1/70	0.0173795	0.035745	72.1957	292.57	WASF2	GO_Biological_Process_2018	RUNX1	GM12878
glycoprotein biosynthetic process (GO:0009101)	1/72	0.0178725	0.035745	70.1549	282.338	ST8SIA4	GO_Biological_Process_2018	RUNX1	GM12878
protein modification process (GO:0036211)	1/84	0.0208263	0.0392024	59.9759	232.199	ST8SIA4	GO_Biological_Process_2018	RUNX1	GM12878
G-protein coupled receptor signaling pathway coupled to cyclic nucleotide second messenger (GO:0007187)	1/125	0.0308647	0.0463312	40.0625	139.343	WASF2	GO_Biological_Process_2018	RUNX1	GM12878
protein glycosylation (GO:0006486)	1/130	0.0320832	0.0463312	38.5	132.418	ST8SIA4	GO_Biological_Process_2018	RUNX1	GM12878
Fc-gamma receptor signaling pathway involved in phagocytosis (GO:0038096)	1/133	0.0328137	0.0463312	37.6193	128.542	WASF2	GO_Biological_Process_2018	RUNX1	GM12878
Fc-gamma receptor signaling pathway (GO:0038094)	1/134	0.0330572	0.0463312	37.3346	127.293	WASF2	GO_Biological_Process_2018	RUNX1	GM12878
adenylate cyclase-modulating G-protein coupled receptor signaling pathway (GO:0007188)	1/134	0.0330572	0.0463312	37.3346	127.293	WASF2	GO_Biological_Process_2018	RUNX1	GM12878
Fc receptor mediated stimulatory signaling pathway (GO:0002431)	1/135	0.0333005	0.0463312	37.0541	126.065	WASF2	GO_Biological_Process_2018	RUNX1	GM12878
Nicotinate and nicotinamide metabolism	2023-01-30	0.0104543	0.031363	114.736	523.279	NMRK1	KEGG_2019_Human	NKX61	GM12878
Th1 and Th2 cell differentiation	1/92	0.0137372	0.0274744	109.374	468.956	RUNX3	KEGG_2019_Human	BATF3	GM12878
Epstein-Barr virus infection	1/201	0.0298493	0.0298493	49.4925	173.798	RUNX3	KEGG_2019_Human	BATF3	GM12878
Transcriptional misregulation in cancer	2/186	0.00084455	0.0177355	71.779	507.959	KMT2A;TCF3	KEGG_2019_Human	ZN418	GM12878
Shigellosis	1/65	0.0161462	0.0285932	77.8555	321.237	WASF2	KEGG_2019_Human	RUNX1	GM12878
Adherens junction	1/72	0.0178725	0.0285932	70.1549	282.338	WASF2	KEGG_2019_Human	RUNX1	GM12878
Bacterial invasion of epithelial cells	1/74	0.0183653	0.0285932	68.226	272.719	WASF2	KEGG_2019_Human	RUNX1	GM12878
Salmonella infection	1/86	0.0213179	0.0285932	58.5588	225.347	WASF2	KEGG_2019_Human	RUNX1	GM12878
Fc gamma R-mediated phagocytosis	1/91	0.022546	0.0285932	55.2917	209.677	WASF2	KEGG_2019_Human	RUNX1	GM12878
Choline metabolism in cancer	1/99	0.0245084	0.0285932	50.7577	188.247	WASF2	KEGG_2019_Human	RUNX1	GM12878
high voltage-gated calcium channel activity (GO:0008331)	2023-05-12	1.80449e-05	0.0092751	22.6526	247.426	CACNB2;CACNB4;CACNA1D;CACNA1S;CACNA1E	GO_Molecular_Function_2018	STAT2	K562
actin cytoskeleton reorganization (GO:0031532)	10/61	1.56293e-05	0.0365256	6.25542	69.2248	MKLN1;TRPV4;CASS4;RICTOR;TNIK;PARVB;FRY;CDC42BPA;RHOA;FRYL	GO_Biological_Process_2018	STAT2	K562
Rap1 signaling pathway	37/206	0.000138606	0.0246589	2.08372	18.5115	CALML5;CALML6;CTNND1;GNAI3;PIK3R1;ADCY1;PIK3CB;SIPA1L2;ADCY8;FGF1;FGF3;IGF1R;PARD6B;P2RY1;KDR;MAPK1;PLCG1;DRD2;RALGDS;FGF21;PRKCG;MAGI1;FYB1;ANGPT1;MAGI3;ARAP3;IGF1;GRIN1;FGF16;EFNA2;RAPGEF2;PFN1;CALM2;FGFR3;RAPGEF3;BCAR1;FGFR1	KEGG_2019_Human	ZN528	K562
Inflammatory mediator regulation of TRP channels	22/100	0.000166614	0.0246589	2.67674	23.2872	PRKCG;NTRK1;CALML5;CALML6;PRKCE;ITPR2;HTR2C;IL1RAP;PIK3R1;IGF1;PIK3CB;HTR2A;ADCY1;PLA2G6;ADCY8;MAPK10;PLCG2;PLCG1;PRKACA;ASIC2;PRKACB;CALM2	KEGG_2019_Human	ZN528	K562
Adrenergic signaling in cardiomyocytes	28/145	0.000253434	0.0250054	2.27344	18.825	CALML5;CALML6;CREM;GNAI3;PPP2R2A;CACNA1D;ADRA1D;ADCY1;ADCY8;SLC9A1;CACNG7;MAPK1;PRKACA;PRKACB;TPM4;TPM1;ATP1B4;ATP1B3;PPP2R5D;ATP2B2;CACNA2D4;MYL4;CACNB4;PPP2R2C;KCNQ1;CALM2;RAPGEF3;MYH6	KEGG_2019_Human	ZN528	K562
Long-term potentiation	16/67	0.000477114	0.0353064	2.9724	22.7322	PRKCG;GRIA1;CALML5;CALML6;ITPR2;ADCY1;ADCY8;GRM1;GRIN1;PPP3CB;RPS6KA2;MAPK1;PRKACA;PRKACB;CALM2;RAPGEF3	KEGG_2019_Human	ZN528	K562
Glioma	17/75	0.000615898	0.0364611	2.77739	20.5317	PRKCG;SHC4;CALML5;CALML6;SHC1;PTEN;PIK3CB;PIK3R1;IGF1;IGF1R;CDK6;CCND1;E2F1;PLCG2;MAPK1;PLCG1;CALM2	KEGG_2019_Human	ZN528	K562
cysteinyl leukotriene receptor activity (GO:0001631)	2023-01-06	0.00329583	0.0282077	399.68	2284.21	CYSLTR2	GO_Molecular_Function_2018	BATF3	Shared
leukotriene receptor activity (GO:0004974)	2023-01-06	0.00329583	0.0282077	399.68	2284.21	CYSLTR2	GO_Molecular_Function_2018	BATF3	Shared
galanin receptor activity (GO:0004966)	2023-01-11	0.00603482	0.0282077	199.79	1020.97	CYSLTR2	GO_Molecular_Function_2018	BATF3	Shared
RNA polymerase II activity (GO:0001055)	2023-01-11	0.00603482	0.0282077	199.79	1020.97	POLR2L	GO_Molecular_Function_2018	BATF3	Shared
regulatory region DNA binding (GO:0000975)	2/224	0.00642602	0.0282077	19.7868	99.8718	NKX2-5;RUNX1	GO_Molecular_Function_2018	BATF3	Shared
RNA polymerase I activity (GO:0001054)	2023-01-12	0.0065818	0.0282077	181.618	912.349	POLR2L	GO_Molecular_Function_2018	BATF3	Shared
SUMO binding (GO:0032183)	2023-01-12	0.0065818	0.0282077	181.618	912.349	SIMC1	GO_Molecular_Function_2018	BATF3	Shared
acyl-CoA dehydrogenase activity (GO:0003995)	2023-01-15	0.00822109	0.0292232	142.679	685.007	ACAD11	GO_Molecular_Function_2018	BATF3	Shared
RNA polymerase III activity (GO:0001056)	2023-01-16	0.00876697	0.0292232	133.16	630.747	POLR2L	GO_Molecular_Function_2018	BATF3	Shared
transcriptional activator activity, RNA polymerase II transcription regulatory region sequence-specific binding (GO:0001228)	2/284	0.0101549	0.0304648	15.5296	71.2775	NKX2-5;RUNX1	GO_Molecular_Function_2018	BATF3	Shared
5'-3' RNA polymerase activity (GO:0034062)	2023-01-30	0.0163807	0.0420589	68.8276	282.995	POLR2L	GO_Molecular_Function_2018	BATF3	Shared
transcription regulatory region DNA binding (GO:0044212)	2/374	0.0171565	0.0420589	11.7186	47.6407	NKX2-5;RUNX1	GO_Molecular_Function_2018	BATF3	Shared
neuropeptide receptor activity (GO:0008188)	1/35	0.019087	0.0420589	58.6912	232.343	CYSLTR2	GO_Molecular_Function_2018	BATF3	Shared
DNA-directed 5'-3' RNA polymerase activity (GO:0003899)	1/36	0.0196275	0.0420589	57.0114	224.102	POLR2L	GO_Molecular_Function_2018	BATF3	Shared
RNA polymerase II regulatory region sequence-specific DNA binding (GO:0000977)	2/460	0.0253057	0.048922	9.47647	34.8424	NKX2-5;RUNX1	GO_Molecular_Function_2018	BATF3	Shared
flavin adenine dinucleotide binding (GO:0050660)	1/48	0.0260917	0.048922	42.4298	154.705	ACAD11	GO_Molecular_Function_2018	BATF3	Shared
cytoplasmic vesicle membrane (GO:0030659)	3/54	0.000124718	0.00461456	35.4955	319.086	DYSF;YWHAZ;AP1M2	GO_Cellular_Component_2018	ZN528	Shared
DNA-directed RNA polymerase I complex (GO:0005736)	2023-01-13	0.0071285	0.0345027	166.475	822.995	POLR2L	GO_Cellular_Component_2018	BATF3	Shared
DNA-directed RNA polymerase complex (GO:0000428)	2023-01-16	0.00876697	0.0345027	133.16	630.747	POLR2L	GO_Cellular_Component_2018	BATF3	Shared
DNA-directed RNA polymerase II, core complex (GO:0005665)	2023-01-17	0.00931258	0.0345027	124.831	583.759	POLR2L	GO_Cellular_Component_2018	BATF3	Shared
DNA-directed RNA polymerase III complex (GO:0005666)	2023-01-18	0.00985792	0.0345027	117.482	542.707	POLR2L	GO_Cellular_Component_2018	BATF3	Shared
regulation of skeletal muscle satellite cell proliferation (GO:0014842)	2023-01-06	0.00329583	0.0435369	399.68	2284.21	ANGPT1	GO_Biological_Process_2018	NKX61	Shared
glomerulus vasculature development (GO:0072012)	2023-01-06	0.00329583	0.0435369	399.68	2284.21	ANGPT1	GO_Biological_Process_2018	NKX61	Shared
activation of transmembrane receptor protein tyrosine kinase activity (GO:0007171)	2023-01-06	0.00329583	0.0435369	399.68	2284.21	ANGPT1	GO_Biological_Process_2018	NKX61	Shared
axon regeneration (GO:0031103)	2023-01-07	0.00384417	0.0435369	333.05	1852.16	MTR	GO_Biological_Process_2018	NKX61	Shared
sulfur amino acid biosynthetic process (GO:0000097)	2023-01-07	0.00384417	0.0435369	333.05	1852.16	MTR	GO_Biological_Process_2018	NKX61	Shared
negative regulation of vascular permeability (GO:0043116)	2023-01-08	0.00439224	0.0435369	285.457	1549.44	ANGPT1	GO_Biological_Process_2018	NKX61	Shared
cellular response to reactive nitrogen species (GO:1902170)	2023-01-08	0.00439224	0.0435369	285.457	1549.44	MTR	GO_Biological_Process_2018	NKX61	Shared
cellular response to nitric oxide (GO:0071732)	2023-01-08	0.00439224	0.0435369	285.457	1549.44	MTR	GO_Biological_Process_2018	NKX61	Shared
RNA metabolic process (GO:0016070)	2/191	0.00471493	0.0435369	23.2804	124.714	LSM7;RBFOX2	GO_Biological_Process_2018	NKX61	Shared
neuron projection regeneration (GO:0031102)	2023-01-10	0.00548757	0.0435369	222	1155.57	MTR	GO_Biological_Process_2018	NKX61	Shared
response to axon injury (GO:0048678)	2023-01-11	0.00603482	0.0435369	199.79	1020.97	MTR	GO_Biological_Process_2018	NKX61	Shared
methionine metabolic process (GO:0006555)	2023-01-11	0.00603482	0.0435369	199.79	1020.97	MTR	GO_Biological_Process_2018	NKX61	Shared
aspartate family amino acid biosynthetic process (GO:0009067)	2023-01-11	0.00603482	0.0435369	199.79	1020.97	MTR	GO_Biological_Process_2018	NKX61	Shared
response to nitric oxide (GO:0071731)	2023-01-11	0.00603482	0.0435369	199.79	1020.97	MTR	GO_Biological_Process_2018	NKX61	Shared
hemopoiesis (GO:0030097)	2/76	0.000766557	0.0411845	59.8048	429.016	NKX2-5;RUNX1	GO_Biological_Process_2018	BATF3	Shared
peripheral nervous system neuron development (GO:0048935)	2023-01-06	0.00329583	0.0411845	399.68	2284.21	RUNX1	GO_Biological_Process_2018	BATF3	Shared
regulation of cardiac muscle cell apoptotic process (GO:0010665)	2023-01-06	0.00329583	0.0411845	399.68	2284.21	NKX2-5	GO_Biological_Process_2018	BATF3	Shared
ventricular cardiac muscle cell development (GO:0055015)	2023-01-06	0.00329583	0.0411845	399.68	2284.21	NKX2-5	GO_Biological_Process_2018	BATF3	Shared
positive regulation of granulocyte differentiation (GO:0030854)	2023-01-06	0.00329583	0.0411845	399.68	2284.21	RUNX1	GO_Biological_Process_2018	BATF3	Shared
spleen development (GO:0048536)	2023-01-08	0.00439224	0.0411845	285.457	1549.44	NKX2-5	GO_Biological_Process_2018	BATF3	Shared
adult heart development (GO:0007512)	2023-01-09	0.00494004	0.0411845	249.762	1326.33	NKX2-5	GO_Biological_Process_2018	BATF3	Shared
regulation of granulocyte differentiation (GO:0030852)	2023-01-10	0.00548757	0.0411845	222	1155.57	RUNX1	GO_Biological_Process_2018	BATF3	Shared
thyroid gland development (GO:0030878)	2023-01-10	0.00548757	0.0411845	222	1155.57	NKX2-5	GO_Biological_Process_2018	BATF3	Shared
atrial septum morphogenesis (GO:0060413)	2023-01-11	0.00603482	0.0411845	199.79	1020.97	NKX2-5	GO_Biological_Process_2018	BATF3	Shared
negative regulation of myotube differentiation (GO:0010832)	2023-01-11	0.00603482	0.0411845	199.79	1020.97	NKX2-5	GO_Biological_Process_2018	BATF3	Shared
regulation of hemopoiesis (GO:1903706)	2023-01-11	0.00603482	0.0411845	199.79	1020.97	RUNX1	GO_Biological_Process_2018	BATF3	Shared
positive regulation of cytokine production (GO:0001819)	2/220	0.0062055	0.0411845	20.1539	102.429	RUNX1;POLR2L	GO_Biological_Process_2018	BATF3	Shared
positive regulation of stem cell differentiation (GO:2000738)	2023-01-12	0.0065818	0.0411845	181.618	912.349	NKX2-5	GO_Biological_Process_2018	BATF3	Shared
positive regulation of cardiocyte differentiation (GO:1905209)	2023-01-12	0.0065818	0.0411845	181.618	912.349	NKX2-5	GO_Biological_Process_2018	BATF3	Shared
cardiac right ventricle morphogenesis (GO:0003215)	2023-01-12	0.0065818	0.0411845	181.618	912.349	NKX2-5	GO_Biological_Process_2018	BATF3	Shared
regulation of antigen receptor-mediated signaling pathway (GO:0050854)	2023-01-12	0.0065818	0.0411845	181.618	912.349	RUNX1	GO_Biological_Process_2018	BATF3	Shared
positive regulation of sodium ion transport (GO:0010765)	2023-01-13	0.0071285	0.0411845	166.475	822.995	NKX2-5	GO_Biological_Process_2018	BATF3	Shared
regulation of transcription initiation from RNA polymerase II promoter (GO:0060260)	2023-01-13	0.0071285	0.0411845	166.475	822.995	NKX2-5	GO_Biological_Process_2018	BATF3	Shared
atrial septum development (GO:0003283)	2023-01-13	0.0071285	0.0411845	166.475	822.995	NKX2-5	GO_Biological_Process_2018	BATF3	Shared
cardiocyte differentiation (GO:0035051)	2023-01-13	0.0071285	0.0411845	166.475	822.995	NKX2-5	GO_Biological_Process_2018	BATF3	Shared
positive regulation of gene expression (GO:0010628)	3/771	0.00746598	0.0411845	9.38525	45.9633	NKX2-5;RUNX1;POLR2L	GO_Biological_Process_2018	BATF3	Shared
regulation of cell junction assembly (GO:1901888)	2023-01-15	0.00822109	0.0411845	142.679	685.007	RUNX1	GO_Biological_Process_2018	BATF3	Shared
cardiac muscle cell differentiation (GO:0055007)	2023-01-15	0.00822109	0.0411845	142.679	685.007	NKX2-5	GO_Biological_Process_2018	BATF3	Shared
fatty acid beta-oxidation using acyl-CoA dehydrogenase (GO:0033539)	2023-01-15	0.00822109	0.0411845	142.679	685.007	ACAD11	GO_Biological_Process_2018	BATF3	Shared
regulation of bicellular tight junction assembly (GO:2000810)	2023-01-16	0.00876697	0.0411845	133.16	630.747	RUNX1	GO_Biological_Process_2018	BATF3	Shared
negative regulation of striated muscle cell differentiation (GO:0051154)	2023-01-16	0.00876697	0.0411845	133.16	630.747	NKX2-5	GO_Biological_Process_2018	BATF3	Shared
positive regulation of DNA-templated transcription initiation (GO:2000144)	2023-01-16	0.00876697	0.0411845	133.16	630.747	NKX2-5	GO_Biological_Process_2018	BATF3	Shared
embryonic heart tube development (GO:0035050)	2023-01-16	0.00876697	0.0411845	133.16	630.747	NKX2-5	GO_Biological_Process_2018	BATF3	Shared
regulation of transcription from RNA polymerase I promoter (GO:0006356)	2023-01-17	0.00931258	0.0411845	124.831	583.759	POLR2L	GO_Biological_Process_2018	BATF3	Shared
cardiac atrium morphogenesis (GO:0003209)	2023-01-17	0.00931258	0.0411845	124.831	583.759	NKX2-5	GO_Biological_Process_2018	BATF3	Shared
regulation of B cell receptor signaling pathway (GO:0050855)	2023-01-17	0.00931258	0.0411845	124.831	583.759	RUNX1	GO_Biological_Process_2018	BATF3	Shared
pharyngeal system development (GO:0060037)	2023-01-17	0.00931258	0.0411845	124.831	583.759	NKX2-5	GO_Biological_Process_2018	BATF3	Shared
positive regulation of transcription initiation from RNA polymerase II promoter (GO:0060261)	2023-01-17	0.00931258	0.0411845	124.831	583.759	NKX2-5	GO_Biological_Process_2018	BATF3	Shared
positive regulation of heart contraction (GO:0045823)	2023-01-19	0.010403	0.0411845	110.95	506.56	NKX2-5	GO_Biological_Process_2018	BATF3	Shared
striated muscle cell differentiation (GO:0051146)	2023-01-19	0.010403	0.0411845	110.95	506.56	NKX2-5	GO_Biological_Process_2018	BATF3	Shared
regulation of myotube differentiation (GO:0010830)	2023-01-19	0.010403	0.0411845	110.95	506.56	NKX2-5	GO_Biological_Process_2018	BATF3	Shared
muscle tissue morphogenesis (GO:0060415)	2023-01-19	0.010403	0.0411845	110.95	506.56	NKX2-5	GO_Biological_Process_2018	BATF3	Shared
regulation of regulatory T cell differentiation (GO:0045589)	2023-01-20	0.0109478	0.0411845	105.105	474.51	RUNX1	GO_Biological_Process_2018	BATF3	Shared
positive regulation of interleukin-2 production (GO:0032743)	2023-01-20	0.0109478	0.0411845	105.105	474.51	RUNX1	GO_Biological_Process_2018	BATF3	Shared
regulation of response to cytokine stimulus (GO:0060759)	2023-01-20	0.0109478	0.0411845	105.105	474.51	RUNX1	GO_Biological_Process_2018	BATF3	Shared
regulation of epidermal cell differentiation (GO:0045604)	2023-01-20	0.0109478	0.0411845	105.105	474.51	RUNX1	GO_Biological_Process_2018	BATF3	Shared
regulation of interleukin-2 production (GO:0032663)	2023-01-21	0.0114923	0.0412678	99.845	445.916	RUNX1	GO_Biological_Process_2018	BATF3	Shared
ventricular septum morphogenesis (GO:0060412)	2023-01-21	0.0114923	0.0412678	99.845	445.916	NKX2-5	GO_Biological_Process_2018	BATF3	Shared
outflow tract septum morphogenesis (GO:0003148)	2023-01-22	0.0120365	0.0422617	95.0857	420.261	NKX2-5	GO_Biological_Process_2018	BATF3	Shared
positive regulation of blood circulation (GO:1903524)	2023-01-23	0.0125805	0.0432114	90.7591	397.126	NKX2-5	GO_Biological_Process_2018	BATF3	Shared
endocrine system development (GO:0035270)	2023-01-26	0.0142108	0.0449441	79.856	339.688	NKX2-5	GO_Biological_Process_2018	BATF3	Shared
cardiac muscle cell development (GO:0055013)	2023-01-27	0.0147537	0.0449441	76.7808	323.728	NKX2-5	GO_Biological_Process_2018	BATF3	Shared
regulation of intracellular steroid hormone receptor signaling pathway (GO:0033143)	2023-01-27	0.0147537	0.0449441	76.7808	323.728	RUNX1	GO_Biological_Process_2018	BATF3	Shared
ventricular septum development (GO:0003281)	2023-01-28	0.0152963	0.0449441	73.9333	309.052	NKX2-5	GO_Biological_Process_2018	BATF3	Shared
transcription elongation from RNA polymerase I promoter (GO:0006362)	2023-01-28	0.0152963	0.0449441	73.9333	309.052	POLR2L	GO_Biological_Process_2018	BATF3	Shared
chondrocyte differentiation (GO:0002062)	2023-01-28	0.0152963	0.0449441	73.9333	309.052	RUNX1	GO_Biological_Process_2018	BATF3	Shared
regulation of keratinocyte differentiation (GO:0045616)	2023-01-29	0.0158387	0.0449441	71.2893	295.516	RUNX1	GO_Biological_Process_2018	BATF3	Shared
regulation of striated muscle contraction (GO:0006942)	2023-01-29	0.0158387	0.0449441	71.2893	295.516	NKX2-5	GO_Biological_Process_2018	BATF3	Shared
regulation of intracellular estrogen receptor signaling pathway (GO:0033146)	2023-01-30	0.0163807	0.0449441	68.8276	282.995	RUNX1	GO_Biological_Process_2018	BATF3	Shared
termination of RNA polymerase I transcription (GO:0006363)	2023-01-31	0.0169225	0.0449441	66.53	271.383	POLR2L	GO_Biological_Process_2018	BATF3	Shared
positive regulation of myeloid leukocyte differentiation (GO:0002763)	1/32	0.0174641	0.0449441	64.3806	260.588	RUNX1	GO_Biological_Process_2018	BATF3	Shared
7-methylguanosine mRNA capping (GO:0006370)	1/32	0.0174641	0.0449441	64.3806	260.588	POLR2L	GO_Biological_Process_2018	BATF3	Shared
vasculogenesis (GO:0001570)	1/32	0.0174641	0.0449441	64.3806	260.588	NKX2-5	GO_Biological_Process_2018	BATF3	Shared
7-methylguanosine RNA capping (GO:0009452)	1/32	0.0174641	0.0449441	64.3806	260.588	POLR2L	GO_Biological_Process_2018	BATF3	Shared
regulation of T cell differentiation (GO:0045580)	1/33	0.0180053	0.0449441	62.3656	250.528	RUNX1	GO_Biological_Process_2018	BATF3	Shared
transcription from RNA polymerase I promoter (GO:0006360)	1/33	0.0180053	0.0449441	62.3656	250.528	POLR2L	GO_Biological_Process_2018	BATF3	Shared
transcription initiation from RNA polymerase I promoter (GO:0006361)	1/33	0.0180053	0.0449441	62.3656	250.528	POLR2L	GO_Biological_Process_2018	BATF3	Shared
ventricular cardiac muscle tissue morphogenesis (GO:0055010)	1/34	0.0185463	0.0449441	60.4727	241.134	NKX2-5	GO_Biological_Process_2018	BATF3	Shared
regulation of cardiac muscle contraction (GO:0055117)	1/35	0.019087	0.0449441	58.6912	232.343	NKX2-5	GO_Biological_Process_2018	BATF3	Shared
regulation of sodium ion transport (GO:0002028)	1/35	0.019087	0.0449441	58.6912	232.343	NKX2-5	GO_Biological_Process_2018	BATF3	Shared
cardiac muscle tissue development (GO:0048738)	1/36	0.0196275	0.0449441	57.0114	224.102	NKX2-5	GO_Biological_Process_2018	BATF3	Shared
heart looping (GO:0001947)	1/36	0.0196275	0.0449441	57.0114	224.102	NKX2-5	GO_Biological_Process_2018	BATF3	Shared
cardiac muscle tissue morphogenesis (GO:0055008)	1/36	0.0196275	0.0449441	57.0114	224.102	NKX2-5	GO_Biological_Process_2018	BATF3	Shared
determination of heart left/right asymmetry (GO:0061371)	1/40	0.0217865	0.0478094	51.1538	195.738	NKX2-5	GO_Biological_Process_2018	BATF3	Shared
regulation of viral transcription (GO:0046782)	1/40	0.0217865	0.0478094	51.1538	195.738	POLR2L	GO_Biological_Process_2018	BATF3	Shared
embryonic heart tube morphogenesis (GO:0003143)	1/40	0.0217865	0.0478094	51.1538	195.738	NKX2-5	GO_Biological_Process_2018	BATF3	Shared
positive regulation of viral transcription (GO:0050434)	1/41	0.0223256	0.0483213	49.8725	189.616	POLR2L	GO_Biological_Process_2018	BATF3	Shared
Propanoate metabolism	2/32	0.000561552	0.0106695	66.4933	497.69	ALDH6A1;PCCA	KEGG_2019_Human	ZN418	Shared
Valine leucine and isoleucine degradation	2/48	0.00126355	0.0120037	43.3304	289.18	ALDH6A1;PCCA	KEGG_2019_Human	ZN418	Shared
This table details the GO terms and KEGG pathways enriched by genes co-regulated by specific TFs near cell-type-specific and shared motifs in GM12878 and K562. The "Overlap" column shows the proportion of genes overlapping with GO/KEGG categories among those co-regulated by the same TF. "P.value" and "Adjusted.P.value" columns quantify statistical significance. "Odds.ratio" indicates the associat…
